# Supplementary material for: Potent pollen gene regulation by DNA glycosylases in maize
Source: bioRxiv. 2024 Feb 15:2024.02.13.580204. Preprint. [Version 1] doi: 10.1101/2024.02.13.580204 (PMC10888782; doi:10.1101/2024.02.13.580204)
Supplement: Supplement 4 [file media-4.xlsx]

## Sheet: Sheet1
CEL-seq Barcode Name	Sequence
49s	GCCGGTAATACGACTCACTATAGGGTGACTGGAGTTCAGACGTGTGCTCTTCCGATCTNNNNNNNNNNTGGTACTTTTTTTTTTTTTTTTTTTTTTTTN
50s	GCCGGTAATACGACTCACTATAGGGTGACTGGAGTTCAGACGTGTGCTCTTCCGATCTNNNNNNNNNNGACATGTTTTTTTTTTTTTTTTTTTTTTTTN
51s	GCCGGTAATACGACTCACTATAGGGTGACTGGAGTTCAGACGTGTGCTCTTCCGATCTNNNNNNNNNNGATCACTTTTTTTTTTTTTTTTTTTTTTTTN
52s	GCCGGTAATACGACTCACTATAGGGTGACTGGAGTTCAGACGTGTGCTCTTCCGATCTNNNNNNNNNNGATCTGTTTTTTTTTTTTTTTTTTTTTTTTN
53s	GCCGGTAATACGACTCACTATAGGGTGACTGGAGTTCAGACGTGTGCTCTTCCGATCTNNNNNNNNNNGATCGATTTTTTTTTTTTTTTTTTTTTTTTN
54s	GCCGGTAATACGACTCACTATAGGGTGACTGGAGTTCAGACGTGTGCTCTTCCGATCTNNNNNNNNNNGAGTACTTTTTTTTTTTTTTTTTTTTTTTTN
55s	GCCGGTAATACGACTCACTATAGGGTGACTGGAGTTCAGACGTGTGCTCTTCCGATCTNNNNNNNNNNAGACAGTTTTTTTTTTTTTTTTTTTTTTTTN
56s	GCCGGTAATACGACTCACTATAGGGTGACTGGAGTTCAGACGTGTGCTCTTCCGATCTNNNNNNNNNNAGACCATTTTTTTTTTTTTTTTTTTTTTTTN
57s	GCCGGTAATACGACTCACTATAGGGTGACTGGAGTTCAGACGTGTGCTCTTCCGATCTNNNNNNNNNNAGTGAGTTTTTTTTTTTTTTTTTTTTTTTTN
58s	GCCGGTAATACGACTCACTATAGGGTGACTGGAGTTCAGACGTGTGCTCTTCCGATCTNNNNNNNNNNAGGAAGTTTTTTTTTTTTTTTTTTTTTTTTN
59s	GCCGGTAATACGACTCACTATAGGGTGACTGGAGTTCAGACGTGTGCTCTTCCGATCTNNNNNNNNNNAGGACATTTTTTTTTTTTTTTTTTTTTTTTN
60s	GCCGGTAATACGACTCACTATAGGGTGACTGGAGTTCAGACGTGTGCTCTTCCGATCTNNNNNNNNNNCAACAGTTTTTTTTTTTTTTTTTTTTTTTTN
61s	GCCGGTAATACGACTCACTATAGGGTGACTGGAGTTCAGACGTGTGCTCTTCCGATCTNNNNNNNNNNCAACCATTTTTTTTTTTTTTTTTTTTTTTTN
62s	GCCGGTAATACGACTCACTATAGGGTGACTGGAGTTCAGACGTGTGCTCTTCCGATCTNNNNNNNNNNCAACTCTTTTTTTTTTTTTTTTTTTTTTTTN
63s	GCCGGTAATACGACTCACTATAGGGTGACTGGAGTTCAGACGTGTGCTCTTCCGATCTNNNNNNNNNNCACTCATTTTTTTTTTTTTTTTTTTTTTTTN
64s	GCCGGTAATACGACTCACTATAGGGTGACTGGAGTTCAGACGTGTGCTCTTCCGATCTNNNNNNNNNNCACTTCTTTTTTTTTTTTTTTTTTTTTTTTN
65s	GCCGGTAATACGACTCACTATAGGGTGACTGGAGTTCAGACGTGTGCTCTTCCGATCTNNNNNNNNNNCAGAAGTTTTTTTTTTTTTTTTTTTTTTTTN
66s	GCCGGTAATACGACTCACTATAGGGTGACTGGAGTTCAGACGTGTGCTCTTCCGATCTNNNNNNNNNNCAGACATTTTTTTTTTTTTTTTTTTTTTTTN
67s	GCCGGTAATACGACTCACTATAGGGTGACTGGAGTTCAGACGTGTGCTCTTCCGATCTNNNNNNNNNNTCACCATTTTTTTTTTTTTTTTTTTTTTTTN
68s	GCCGGTAATACGACTCACTATAGGGTGACTGGAGTTCAGACGTGTGCTCTTCCGATCTNNNNNNNNNNTCACTCTTTTTTTTTTTTTTTTTTTTTTTTN
69s	GCCGGTAATACGACTCACTATAGGGTGACTGGAGTTCAGACGTGTGCTCTTCCGATCTNNNNNNNNNNTCCTCATTTTTTTTTTTTTTTTTTTTTTTTN
70s	GCCGGTAATACGACTCACTATAGGGTGACTGGAGTTCAGACGTGTGCTCTTCCGATCTNNNNNNNNNNTCCTTCTTTTTTTTTTTTTTTTTTTTTTTTN
71s	GCCGGTAATACGACTCACTATAGGGTGACTGGAGTTCAGACGTGTGCTCTTCCGATCTNNNNNNNNNNTCTGTCTTTTTTTTTTTTTTTTTTTTTTTTN
72s	GCCGGTAATACGACTCACTATAGGGTGACTGGAGTTCAGACGTGTGCTCTTCCGATCTNNNNNNNNNNGTCTTCTTTTTTTTTTTTTTTTTTTTTTTTN
73s	GCCGGTAATACGACTCACTATAGGGTGACTGGAGTTCAGACGTGTGCTCTTCCGATCTNNNNNNNNNNGTTGAGTTTTTTTTTTTTTTTTTTTTTTTTN
74s	GCCGGTAATACGACTCACTATAGGGTGACTGGAGTTCAGACGTGTGCTCTTCCGATCTNNNNNNNNNNGTTGTCTTTTTTTTTTTTTTTTTTTTTTTTN
75s	GCCGGTAATACGACTCACTATAGGGTGACTGGAGTTCAGACGTGTGCTCTTCCGATCTNNNNNNNNNNGTGAAGTTTTTTTTTTTTTTTTTTTTTTTTN
76s	GCCGGTAATACGACTCACTATAGGGTGACTGGAGTTCAGACGTGTGCTCTTCCGATCTNNNNNNNNNNACAGACTTTTTTTTTTTTTTTTTTTTTTTTN
77s	GCCGGTAATACGACTCACTATAGGGTGACTGGAGTTCAGACGTGTGCTCTTCCGATCTNNNNNNNNNNACAGGATTTTTTTTTTTTTTTTTTTTTTTTN
78s	GCCGGTAATACGACTCACTATAGGGTGACTGGAGTTCAGACGTGTGCTCTTCCGATCTNNNNNNNNNNACCAACTTTTTTTTTTTTTTTTTTTTTTTTN
79s	GCCGGTAATACGACTCACTATAGGGTGACTGGAGTTCAGACGTGTGCTCTTCCGATCTNNNNNNNNNNACCAGATTTTTTTTTTTTTTTTTTTTTTTTN
80s	GCCGGTAATACGACTCACTATAGGGTGACTGGAGTTCAGACGTGTGCTCTTCCGATCTNNNNNNNNNNACTCACTTTTTTTTTTTTTTTTTTTTTTTTN
81s	GCCGGTAATACGACTCACTATAGGGTGACTGGAGTTCAGACGTGTGCTCTTCCGATCTNNNNNNNNNNCTCAACTTTTTTTTTTTTTTTTTTTTTTTTN
82s	GCCGGTAATACGACTCACTATAGGGTGACTGGAGTTCAGACGTGTGCTCTTCCGATCTNNNNNNNNNNCTTCACTTTTTTTTTTTTTTTTTTTTTTTTN
83s	GCCGGTAATACGACTCACTATAGGGTGACTGGAGTTCAGACGTGTGCTCTTCCGATCTNNNNNNNNNNCTTCTGTTTTTTTTTTTTTTTTTTTTTTTTN
84s	GCCGGTAATACGACTCACTATAGGGTGACTGGAGTTCAGACGTGTGCTCTTCCGATCTNNNNNNNNNNCTGTTGTTTTTTTTTTTTTTTTTTTTTTTTN
85s	GCCGGTAATACGACTCACTATAGGGTGACTGGAGTTCAGACGTGTGCTCTTCCGATCTNNNNNNNNNNTGAGTGTTTTTTTTTTTTTTTTTTTTTTTTN
86s	GCCGGTAATACGACTCACTATAGGGTGACTGGAGTTCAGACGTGTGCTCTTCCGATCTNNNNNNNNNNTGAGGATTTTTTTTTTTTTTTTTTTTTTTTN
87s	GCCGGTAATACGACTCACTATAGGGTGACTGGAGTTCAGACGTGTGCTCTTCCGATCTNNNNNNNNNNTGTCTGTTTTTTTTTTTTTTTTTTTTTTTTN
88s	GCCGGTAATACGACTCACTATAGGGTGACTGGAGTTCAGACGTGTGCTCTTCCGATCTNNNNNNNNNNTGGTTGTTTTTTTTTTTTTTTTTTTTTTTTN
89s	GCCGGTAATACGACTCACTATAGGGTGACTGGAGTTCAGACGTGTGCTCTTCCGATCTNNNNNNNNNNTGGTGATTTTTTTTTTTTTTTTTTTTTTTTN
90s	GCCGGTAATACGACTCACTATAGGGTGACTGGAGTTCAGACGTGTGCTCTTCCGATCTNNNNNNNNNNGAAGACTTTTTTTTTTTTTTTTTTTTTTTTN
91s	GCCGGTAATACGACTCACTATAGGGTGACTGGAGTTCAGACGTGTGCTCTTCCGATCTNNNNNNNNNNGAAGTGTTTTTTTTTTTTTTTTTTTTTTTTN
92s	GCCGGTAATACGACTCACTATAGGGTGACTGGAGTTCAGACGTGTGCTCTTCCGATCTNNNNNNNNNNGAAGGATTTTTTTTTTTTTTTTTTTTTTTTN
93s	GCCGGTAATACGACTCACTATAGGGTGACTGGAGTTCAGACGTGTGCTCTTCCGATCTNNNNNNNNNNGACAACTTTTTTTTTTTTTTTTTTTTTTTTN
94s	GCCGGTAATACGACTCACTATAGGGTGACTGGAGTTCAGACGTGTGCTCTTCCGATCTNNNNNNNNNNGACAGATTTTTTTTTTTTTTTTTTTTTTTTN
95s	GCCGGTAATACGACTCACTATAGGGTGACTGGAGTTCAGACGTGTGCTCTTCCGATCTNNNNNNNNNNGAGTTGTTTTTTTTTTTTTTTTTTTTTTTTN
96s	GCCGGTAATACGACTCACTATAGGGTGACTGGAGTTCAGACGTGTGCTCTTCCGATCTNNNNNNNNNNGAGTGATTTTTTTTTTTTTTTTTTTTTTTTN
